# Supplementary material for: Microbial Assembly and Stress-Tolerance Mechanisms in Salt-Adapted Plants Along the Shore of a Salt Lake: Implications for Saline–Alkaline Soil Remediation
Source: Microorganisms. 2025 Aug 20;13(8):1942. doi: 10.3390/microorganisms13081942 (PMC12388437; doi:10.3390/microorganisms13081942)
Supplement: Supplementary file 1 [file microorganisms-13-01942-s001.zip]

Archive with 1 entries (1 files):
- microorganisms-3777780-supplementary.pdf
